# Supplementary material for: Long-Term Consumption of Purified Water Altered Amino Acid, Fatty Acid and Energy Metabolism in Livers of Rats
Source: Metabolites. 2024 May 19;14(5):289. doi: 10.3390/metabo14050289 (PMC11122726; doi:10.3390/metabo14050289)
Supplement: Supplementary file 1 [file metabolites-14-00289-s001.zip]

Archive with 1 entries (1 files):
- metabolites-3003647-supplementary.pdf
